# Supplementary material for: Protocol for assessing distances in pathway space for classifier feature sets from machine learning methods
Source: STAR Protoc. 2025 Mar 18;6(2):103681. doi: 10.1016/j.xpro.2025.103681 (PMC11968257; doi:10.1016/j.xpro.2025.103681)
Supplement: Data S1. Supplemental flat file with gene lists, related to Step 14 [file mmc2.csv]

ID	List
RPL18	L1
RAP2B	L1
CEBPA	L1
TP63	L1
FBXW7	L1
EPS8L2	L1
SEC61A1	L1
HEXIM1	L1
CDK5R1	L1
LIF	L1
TRIAP1	L1
NUPR1	L1
VDR	L1
DDIT4	L1
CLCA2	L1
CASP1	L1
TRAF4	L1
PITPNC1	L1
RPL36	L1
PTPRE	L1
RRAD	L1
CCND3	L1
DNTTIP2	L1
EPHX1	L1
FOS	L1
SPHK1	L1
SAT1	L1
FGF13	L1
CCNG1	L1
TCHH	L1
ZNF365	L1
BAIAP2	L1
KLF4	L1
APP	L1
IER3	L1
HRAS	L1
LDHB	L1
HINT1	L1
TPD52L1	L1
NOL8	L1
RCHY1	L1
TSPYL2	L1
JAG2	L1
BAK1	L1
TP53	L1
CCND2	L1
PCNA	L1
PRMT2	L1
BAX	L1
RETSAT	L1
SLC3A2	L2
TM4SF1	L2
SFN	L2
ADA	L2
TAP1	L2
DEF6	L2
VAMP8	L2
NOTCH1	L2
DDB2	L2
STEAP3	L2
INHBB	L2
RB1	L2
DDIT3	L2
FGF13	L2
S100A10	L2
CEBPA	L2
DGKA	L2
BMP2	L2
CDKN2B	L2
HBEGF	L2
XPC	L2
CDKN2A	L2
TP53	L2
F2R	L2
CCP110	L2
RPS27L	L2
RAD51C	L2
APAF1	L2
IRAK1	L2
SLC35D1	L2
TXNIP	L2
FAM162A	L2
TNNI1	L2
PPM1D	L2
HINT1	L2
ST14	L2
ZNF365	L2
TSC22D1	L2
NUPR1	L2
PCNA	L2
AK1	L2
CYFIP2	L2
DDIT4	L2
UPP1	L2
RPL36	L2
ISCU	L2
HEXIM1	L2
PRMT2	L2
TCN2	L2
CD81	L2
